# Supplementary material for: Block Copolymers Based on Ethylene Glycol, Glycidol and β-Butyrolactone with Tunable Thermal Properties, Solubility, and Hydrolytic Degradation
Source: Materials (Basel). 2026 Jun 9;19(12):2467. doi: 10.3390/ma19122467 (PMC13303053; doi:10.3390/ma19122467)
Supplement: Supplementary file 1 [file materials-19-02467-s001.zip]

Archive with 1 entries (1 files):
- materials-4309273-supplementary.pdf
